# Supplementary material for: Mucoactive agent use in adult UK Critical Care Units: a survey of health care professionals’ perception, pharmacists’ description of practice, and point prevalence of mucoactive use in invasively mechanically ventilated patients
Source: PeerJ. 2020 May 4;8:e8828. doi: 10.7717/peerj.8828 (PMC7204825; doi:10.7717/peerj.8828)
Supplement: Supplemental Information 2 [file peerj-08-8828-s002.xlsx]

## Sheet: Unit data
Point prevalence survey into the use of mucoactive agents in UK critical care units
	For drop down list, select cell (cells that are grey), click on the down arrow, and make selection
Name of data collector:
Contact email for data collector:
Hospital:
			Unit Name:
Type of unit (select from drop down)
			If need to specify, enter free text here:
Number of beds
Total number of critical care beds (Level 2 and 3):
Number of current MV patients:					MV refers to invasively ventilated patients only
Number of current non-ventilated/HFNO/NIV patients:					HFNO - high flow nasal oxygen				NIV - non-invasive ventilation

## Sheet: Mucoactive Data
Instruction 1: Mucoactive use in critically ill patients - *complete only for the patients on mucoactives*
Instruction 2: Complete only for patients where mucoactives were started in ICU and not a chronic prescription (either nebulised or systemic)
Instruction 3: Enter details on all mucoactive agents for each patient
Instruction 4: Drop down response exists for all columns except for "other name and dose columns". Click on cell for the list (cells that are grey)
Instruction 5: Do not enter nebulisers used for other purposes such as bronchodilation. If in doubt of indication for use, please confirm with clinical team																							Analysis Area (these figures are automatically generated from your inputs)
Patient Number	Respiratory support	Carbocysteine	Carbocysteine dose	Carbocysteine frequency	Nebulised Hypertonic Saline (HTS)	HTS concentration	HTS frequency	Nebulised/ intratracheal 0.9% saline	0.9% saline frequency	Nebulised DNAse	DNAse frequency	Nebulised / Instilled N-acetylcysteine	N-acetylcysteine frequency	Others (enter name below)	Dose	Frequency	Others (enter name below)	Dose	Frequency	Patient Number	Number of mucoactives	HTS	0.9% saline	DNAse	NAC	Carbocysteine	Other 1	Other 2	Unit Name	Hospital	Respiratory support
1																				1	0	0	0	0	0	0	0	0	0	0	0
2																				2	0	0	0	0	0	0	0	0	0	0	0
3																				3	0	0	0	0	0	0	0	0	0	0	0
4																				4	0	0	0	0	0	0	0	0	0	0	0
5																				5	0	0	0	0	0	0	0	0	0	0	0
6																				6	0	0	0	0	0	0	0	0	0	0	0
7																				7	0	0	0	0	0	0	0	0	0	0	0
8																				8	0	0	0	0	0	0	0	0	0	0	0
9																				9	0	0	0	0	0	0	0	0	0	0	0
10																				10	0	0	0	0	0	0	0	0	0	0	0
11																				11	0	0	0	0	0	0	0	0	0	0	0
12																				12	0	0	0	0	0	0	0	0	0	0	0
13																				13	0	0	0	0	0	0	0	0	0	0	0
14																				14	0	0	0	0	0	0	0	0	0	0	0
15																				15	0	0	0	0	0	0	0	0	0	0	0
16																				16	0	0	0	0	0	0	0	0	0	0	0
17																				17	0	0	0	0	0	0	0	0	0	0	0
18																				18	0	0	0	0	0	0	0	0	0	0	0
19																				19	0	0	0	0	0	0	0	0	0	0	0
20																				20	0	0	0	0	0	0	0	0	0	0	0
21																				21	0	0	0	0	0	0	0	0	0	0	0
22																				22	0	0	0	0	0	0	0	0	0	0	0
23																				23	0	0	0	0	0	0	0	0	0	0	0
24																				24	0	0	0	0	0	0	0	0	0	0	0
25																				25	0	0	0	0	0	0	0	0	0	0	0
26																				26	0	0	0	0	0	0	0	0	0	0	0
27																				27	0	0	0	0	0	0	0	0	0	0	0
28																				28	0	0	0	0	0	0	0	0	0	0	0
29																				29	0	0	0	0	0	0	0	0	0	0	0
30																				30	0	0	0	0	0	0	0	0	0	0	0
31																				31	0	0	0	0	0	0	0	0	0	0	0
32																				32	0	0	0	0	0	0	0	0	0	0	0
33																				33	0	0	0	0	0	0	0	0	0	0	0
34																				34	0	0	0	0	0	0	0	0	0	0	0
35																				35	0	0	0	0	0	0	0	0	0	0	0
36																				36	0	0	0	0	0	0	0	0	0	0	0
37																				37	0	0	0	0	0	0	0	0	0	0	0
38																				38	0	0	0	0	0	0	0	0	0	0	0
39																				39	0	0	0	0	0	0	0	0	0	0	0
40																				40	0	0	0	0	0	0	0	0	0	0	0
41																				41	0	0	0	0	0	0	0	0	0	0	0
42																				42	0	0	0	0	0	0	0	0	0	0	0
43																				43	0	0	0	0	0	0	0	0	0	0	0
44																				44	0	0	0	0	0	0	0	0	0	0	0
45																				45	0	0	0	0	0	0	0	0	0	0	0
46																				46	0	0	0	0	0	0	0	0	0	0	0
47																				47	0	0	0	0	0	0	0	0	0	0	0
48																				48	0	0	0	0	0	0	0	0	0	0	0
49																				49	0	0	0	0	0	0	0	0	0	0	0
50																				50	0	0	0	0	0	0	0	0	0	0	0

## Sheet: Sheet3
Mixed medical/surgical critical care unit (including trauma)	Invasive Mechanical Ventilation	Yes	PRN	1-2.9%	< 500 mg
Medical critical care unit	NIV / HFNO	No	Once / day	3-5%	500 mg - 1000 mg
Surgical critical care unit (including trauma)	None / not ventilated		2 times /day	5.1-7%
Neuro critical care unit			3 times/day	7.1-10%
Cardiac critical care unit (including cardiac surgery)			4 times / day
Liver critical care unit			6 times / day
Other (please specify)			8 times / day
